# Supplementary material for: Nutritional composition of ultra-processed plant-based foods in the out-of-home environment: a multi-country survey with plant-based burgers
Source: Br J Nutr. 2024 Jan 15;131(10):1691–8. doi: 10.1017/S0007114524000023 (PMC11063664; doi:10.1017/S0007114524000023)
Supplement: Vellinga et al. supplementary material 1 — Vellinga et al. supplementary material [file S0007114524000023sup001.xlsx]

## Sheet: Sampled burgers 
Food Category	Country	Number on sample label as received (Sample Ref)	Restaurant Zone	Restaurant Name	Reataurant Type	Food Item Name	Ingredientes	Price	Price in euros
Vegetarian/vegan burger	Netherlands (NL)	13	Amsterdam-Centre	pressroom		the burger	vegan patty, lettuce, tomato, red onion, gherkin on a sesame bun. Served with fries	18
Vegetarian/vegan burger	Netherlands (NL)	44	Amsterdam-Centre	Blue Amsterdam		Mexican burger of black beans and corn	with jalapeno tofu sauce, little gem. Red onion, salsa and nachos	6.5
Vegetarian/vegan burger	Netherlands (NL)	45	Amsterdam-Centre	Jack's bbq shack		Smoked tofu schnitzel Burger	Smoked Tofu Schnitzel, tahini sauce, red onion, lettuce, bun	13
Vegetarian/vegan burger	Netherlands (NL)	53	Amsterdam-New West	Burger 'N Shake Amsterdam		Veggie 'n Brooklyn	Redcarrot burger, sla, tomaat, verse ui, Brooklyn saus	8.25
Vegetarian/vegan burger	Netherlands (NL)	71	Amsterdam-South East	Burger King		Plant based whopper	Roasted sesame bun, plant-based flame burger, fresh tomatoes, crisp lettuce, plant-based mayonnaise, ketchup, pickles, onions	5.95
Vegetarian/vegan burger	Netherlands (NL)	73	Amsterdam-North	THE Butcher Social Club		The vegan delight	Crispy mashed chickpea patty with herbs and spices, lettuce, tomato, grilled onion, sesame paste	9.95
Vegetarian/vegan burger	Netherlands (NL)	86	Amsterdam-East	Vegan Jurk Food Bar		Mc Curetly Free	Juicy VJFB beef 3.0 on an original bun, cheeze, lettuce, tomato, spring & crispy onion mix, pickles, VJFB sauce	12.5
Vegetarian/vegan burger	Netherlands (NL)	112	Amsterdam-West	Meatless district		Ultimate no Cheeseburger	Pea protein pattie on a bun with Max & Bien fondue sauce pickled gherkin, grilled red onion, vine tomato and MD chipotle burger sauce	13.5
Vegetarian/vegan burger	Netherlands (NL)	116	Amsterdam-West	The Burger Maffia		John 'Vegan' Gotti	Vegan FutureFarm patty, sweet balsamic onions, madame jeanette piccalilly coleslaw, hockory bbq sauce, vegan brioche, 100% halal	10
Vegetarian/vegan burger	Netherlands (NL)	152	Amsterdam-South	Bistro GP by George		Beyond Meat vegan burger	Vegan brioche, plant-based burger, avocado, vegan cheese, vegan mayo, lettuce, red onion, tomato, cucumber	16.5
Vegetarian/vegan burger	Netherlands (NL)	160	Amsterdam-South	Queens Burger (Beyond Burger) - De pijp		The Queen's Cheeseburger	beyond burger, cheddar, gherkin, crunchy fried onion, red onion, lettuce, tomato, cumcumber, home sauce, 100% vegan	13.7
Vegetarian/vegan burger	Portugal (PT)	01	Parque das Nações	Burger Ranch	Fast Food Chain	Burger Ranch Vegie	Bread, veggie hamburger, lettuce, tomato and Ketchup	5.25
Vegetarian/vegan burger	Portugal (PT)	02	Baixa-Chiado	Manjerica	Burger Restaurant	Hambúrguer de Beterraba	beets with white beans, arugula, vegetable cheese, guacamole, green leaves	11
Vegetarian/vegan burger	Portugal (PT)	03	Campo Pequeno	Hamburgueria 21	Burger Restaurant	Veggieburger	Breaded tofu and seaweed burger, lettuce, tomato and red cabbage pickles	8.6
Vegetarian/vegan burger	Portugal (PT)	04	Parque das Nações	Hamburgueria do Bairro Parque Nações	Burger Restaurant	Ali Bábá	chickpeas with quinoa, lettuce, tomato, red onion, cucumber	6.75
Vegetarian/vegan burger	Portugal (PT)	05	Campo Grande	McDonald's	Fast Food Chain	McVeggie	veggie hamburger, lettuce, tomato and coriander	4.5
Vegetarian/vegan burger	Portugal (PT)	06	Marquês de Pombal	Zenith Brunch & Cocktails	Fast Food Chain	Burguer Zenit	Vegan burger from “Beyond Meat”, vegan cheese, vegan mayonnaise with Dijon, red onion, Iberian salad, pepper and tomato stew with harissa	11
Vegetarian/vegan burger	Portugal (PT)	07	Baixa-Chiado	Ao 26 Vegan Food Project	Burger Restaurant	Selfish	Tofu burger with nori seaweed skin, cucumber pickles, arugula, fresh tomato	12
Vegetarian/vegan burger	Portugal (PT)	08	Marquês de Pombal	Burger King	Burger Restaurant	Whopper Vegetal	onion, lettuce, 100% vegetable burger, pickles, tomato, ketchup	4.55
Vegetarian/vegan burger	Portugal (PT)	09	Baixa-Chiado	Honorato	Burger Restaurant	Vegetariano	lettuce, tomato, chickpea and lentil burgers	10
Vegetarian/vegan burger	Portugal (PT)	10	Baixa-Chiado	Hamburgueria do Bairro Príncipe Real	Burger Restaurant	Vegeta	red beans and millet, lettuce, tomato, arugula, pepper sauce/parsley	7.15
Vegetarian/vegan burger	United Kingdom (UK)	123	Central London (zone 1) West	Siirgista Bros		The Heavenly Vegan	The signature patty* topped with heavenly crispy potatoes and portobello mushroom, with a touch of our secret vegan burger sauce. *Our signature patty is made of fresh oyster mushrooms and garden mushrooms blending with the lavish beetroot.	£8,49	9.8484
Vegetarian/vegan burger	United Kingdom (UK)	104	Central London (zone 1) West	Patty & Bun		Pamela (Vegan)	Patty Classic Plant Based Patty, Cheese, Gherkins, Onions, Ketchup & Mustard, Mayo, Bun	£7,50	8.7
Vegetarian/vegan burger	United Kingdom (UK)	118	Central London (zone 1) North	Shake Shack		Crispy Shallot Burger	Made from roasted mushrooms + onion, miso, bulgur wheat and a blend of spices, our vegan patty is deeply savoury, with a subtle smokiness. Topped with beer-marinated crispy shallots, smokey vegan cheddar and a tangy dijonnaise sauce	£ 8,00	9.28
Vegetarian/vegan burger	United Kingdom (UK)	27	Central London (zone 1) North	Burger King		Plant Based Whopper	A flame-grilled plant-based burger, topped with tomatoes, fresh cut lettuce, vegan mayo, pickles, a swirl of ketchup, and sliced onions on a soft sesame seed bun.	£5,49	6.3684
Vegetarian/vegan burger	United Kingdom (UK)	71	Central London (zone 1) North	Honest burger		Plant	A plant-based burger with vegan smoked Gouda, Rubies in the Rubble Chipotle ‘Mayo’, mustard, red onion, pickles and lettuce	£13,50	15.66
Vegetarian/vegan burger	United Kingdom (UK)	43	Central London (Zone 1) South	Giraffe		Southern chicken-less burger (vg)	Breaded vegan chicken tenders, garlic, sriracha, pickled onions, pomegranate seeds and vegan mayo	£9,00	10.44
Vegetarian/vegan burger	United Kingdom (UK)	94	Central London (zone 1) West	Neat Burger		Neat Burger	Double Neat Meat Patty, Lettuce, Tomato, Grilled Red Onions, Pickles, Neat Sauce.	£9,49	11.0084
Vegetarian/vegan burger	United Kingdom (UK)	41	Central London (zone 1) East	Flipside		Who Ya Callin’	Flipside grilled chicken patty with pickle, aioli, little gem,soft glazed bun	£6,49	7.5284
Vegetarian/vegan burger	United Kingdom (UK)	77	Central London (zone 1) East	Leon-Love Burger		LOVe Burger	A beetroot soya patty topped with our burger sauce, Carolina mustard mayo, tomatoes, pickles and a slice of smoked gouda-style vegan cheese from Follow Your Heart.	£5,75	6.67
Vegetarian/vegan burger	United Kingdom (UK)	26	Central London (Zone 1) East	Burger & Beyond		Vegan Mushroom Raclette	Panko crusted mushroom patty, melted vegan raclette, caramelised onion, green leaves, vegan smoked garlic mayo	£11	12.76
Vegetarian/vegan burger	Denmark (DK)	03		Jagger Amager East		Vegan Burger	Organic veggie patty, tomato, lettuce, onion, pickles, mustard & ketchup in a gluten-free bun	80	7.2
Vegetarian/vegan burger	Denmark (DK)	06		The Americans Burger and Dinner		Vegan Burger	Patty based on corn starch (c.a. 9%, rice flour 8%, soy protein 5.5%), fermented vegan garlic mayonnaise, tomato, cucumber, red onion, and salad on a sourdough bun. Serve with spicy fries with mayo or chili mayo.	169	15.21
Vegetarian/vegan burger	Denmark (DK)	10		Halifax Fredriksborgade 35		Berlin	patty of edamame beans, seeds chickpea flour, herbs. Red mojo, 2x vegan cheese, chilli-fried mushrooms, lettuce, pickled red onion, vegan mayo	110	9.9
Vegetarian/vegan burger	Denmark (DK)	14		Popl Strandgade 108		Vegan Burger	Vegan burger with quinoa tempeh	115	10.35
Vegetarian/vegan burger	Denmark (DK)	16		42 Raw Pilestraede 32		Classic Burger (Best Selling)	burger bun, plant steak of chickpea, romaine salad, tomato, marinated red onion &chili mayo	129	11.61
Vegetarian/vegan burger	Denmark (DK)	21		Cocks and Cows Gammel Strand 34		Chrissy Vegan	Steak of mushrooms & beets, mushroom mayo, salad & homemade ketchup	99	8.91
Vegetarian/vegan burger	Denmark (DK)	24		Kristinedal Burgers		Veggie Burger (recommended by chef)	Falafel-based patty (chickpea, coriander, cumin, chilli), salad, ketchup, cabbage salad, strapoulade	75	6.75
Vegetarian/vegan burger	Denmark (DK)	36		Plads'n Blagardsgade 27		Classic	vegetable patty made of potato, mushrooms, mung beans, with pickles and vegan tarragon mayo	89	8.01
Vegetarian/vegan burger	Denmark (DK)	44		Eden Jaxx Rosenvaengets Alle 3		Classic Burger (Best Selling)	beyond meat patty, vegan cheddar, vegan mayo	110	9.9
Vegetarian/vegan burger	Denmark (DK)	51		Burger Shack Humletorvet 2-4		The Beyond Shack Burger	Beyond beef, vegan cheddar, vegan mayo	99	8.91

## Sheet: (per 100g)
Food Category	Country	Number on sample label as received (Sample Ref)	Restaurant Zone	Restaurant Name	Reataurant Type	Food Item Name	Ingredientes	Total extractable fat (g /100g food)	Total trans fatty acids (g /100g food)	Total saturated fatty acids (g /100g food)	Total monounsaturated fatty acids (g /100g food)	Total polyunsaturated fatty acids (g /100g food)	C4:0	C6:0	C8:0	C10:0	C11:0	C12:0	C13:0	C14:0	C14:1t	C14:1c	C15:0	C15:1t	C15:1c	C16:0	C16:1t	C16:1c	C17:0	C17:1t	C17:1c	C18:0	Sum C18:1t	Sum C18:1c	Sum C18:2t	Sum C18:2c	C18:3t	C18:3n3	C18:3n6	C18:4n3	C20:0	C20:1	C20:2	C20:3n3	C20:3n6	C20:4n6	C20:5n3	C21:0	C22:0
Vegetarian/vegan burger	Netherlands (NL)	13	Amsterdam-Centre	pressroom		the burger	vegan patty, lettuce, tomato, red onion, gherkin on a sesame bun. Served with fries	10	0.0599205	7.58149	1.28198	0.636609	0.00121112	0.0550358	0.636673	0.478114	0.00190452	3.71842	0.00266128	1.49839			0.00166519			0.883661		0.00441691	0.00184956			0.276941	0.0143916	1.23388	0.00423563	0.548686	0.0412933	0.0792911			0.0135949	0.0170351		0.00621224		0.00241925			0.00675601
Vegetarian/vegan burger	Netherlands (NL)	44	Amsterdam-Centre	Blue Amsterdam		Mexican burger of black beans and corn	with jalapeno tofu sauce, little gem. Red onion, salsa and nachos	6	0.0533861	1.70907	2.65916	1.31438	0.0436266	0.0300879	0.0196956	0.0452407	0.00450676	0.0619372	0.00156715	0.192568	0.00926226	0.0152146	0.0161122		0.00278714	0.973926	0.0121716	0.0471019	0.010223	0.0022704	0.00663899	0.271051	0.0123534	2.55121	0.0147075	1.19169	0.00262087	0.116432		0.0022611	0.0178259	0.0211815	0.00134303		0.00116194	0.00148495		0.00106115	0.0119413
Vegetarian/vegan burger	Netherlands (NL)	45	Amsterdam-Centre	Jack's bbq shack		Smoked tofu schnitzel Burger	Smoked Tofu Schnitzel, tahini sauce, red onion, lettuce, bun	11.8	0.0439703	1.53884	3.40865	6.28934	0		0.00925027	0.00688132		0.0131844		0.0170962			0.00212808			0.943871	0.00242621	0.0119924	0.00635652		0.00399471	0.409926		3.34425	0.0358938	5.98185	0.00565027	0.286961		0.00308884	0.0340291	0.0394755	0.00302032			0.0144196			0.0705277
Vegetarian/vegan burger	Netherlands (NL)	53	Amsterdam-New West	Burger 'N Shake Amsterdam		Veggie 'n Brooklyn	Redcarrot burger, sla, tomaat, verse ui, Brooklyn saus	11.8	0.0991234	1.71772	6.20558	3.25837	0.0156052	0.010618	0.0113315	0.0166949	0.00166588	0.0242904		0.0756249	0.00221992	0.00579323	0.00781952			1.12608	0.0087343	0.0404359	0.00998473	0.00486293	0.00983162	0.307978	0.0288796	6.02357	0.0202621	2.50839	0.0341645	0.687936		0.0083624	0.0533561	0.111064	0.00603743			0.047648		0.00164362	0.0364736
Vegetarian/vegan burger	Netherlands (NL)	71	Amsterdam-South East	Burger King		Plant based whopper	Geroosterd sesambroodje, plant-aardige flame burger, verse tomaten, knapperige sla, plantaardige mayonaise, ketchup, augurken, uitjes	10.1	0.0800341	1.57749	4.4711	3.52697	0	0.00103728	0.0223377	0.0154595		0.0731529		0.0356821			0.00221818			0.56415	0.00333129	0.0176856	0.0056414	0.0030871	0.0054187	0.750961	0.0113608	4.35556	0.0183385	3.00562	0.0439164	0.492842		0.00329484	0.0431752	0.0811501	0.00422136		0.00154182	0.0194545		0.00158723	0.0448666
Vegetarian/vegan burger	Netherlands (NL)	73	Amsterdam-North	THE Butcher Social Club		The vegan delight	Crispy mashed chickpea patty with herbs and spices, lettuce, tomato, grilled onion, sesame paste	10.2	0.0295646	2.2384	3.96778	3.51546	0	0.00142284	0.0121708	0.00772864		0.104095		0.0576027			0.00232393			1.51466	0.00401289	0.0146141	0.00602609		0.00338776	0.437399	0.00891896	3.92538	0.0166327	3.44785		0.0613563		0.00454012	0.0432469	0.0243987	0.00171381						0.0344744
Vegetarian/vegan burger	Netherlands (NL)	86	Amsterdam-East	Vegan Jurk Food Bar		Mc Curetly Free	Juicy VJFB beef 3.0 on an original bun, cheeze, lettuce, tomato, spring & crispy onion mix, pickles, VJFB sauce	12	0.0381642	6.00605	2.27016	3.15763	0	0.0355371	0.423488	0.322595	0.00126873	2.51031	0.00175631	1.01082			0.00192654			1.2328	0.00202503	0.00776998	0.00330765		0.00172463	0.38715	0.0102692	2.24176	0.0223344	3.10979	0.00353556	0.0448169		0.00301741	0.0228894	0.0189121							0.0367186
Vegetarian/vegan burger	Netherlands (NL)	112	Amsterdam-West	Meatless district		Ultimate no Cheeseburger	Pea protein pattie on a bun with Max & Bien fondue sauce pickled gherkin, grilled red onion, vine tomato and MD chipotle burger sauce	11.9	0.0367619	5.65508	2.08896	3.5956	0	0.0343793	0.411953	0.310966		2.44118	0.0017217	0.989133			0.00171373			0.988163	0.00298734	0.00822083	0.00298785			0.391744	0.005867	2.06612	0.0244978	3.56073	0.00340977	0.0159312		0.00291014	0.021024	0.0146153		0.00577468		0.00399167	0.00626904		0.0430154
Vegetarian/vegan burger	Netherlands (NL)	116	Amsterdam-West	The Burger Maffia		John 'Vegan' Gotti	Vegan FutureFarm patty, sweet balsamic onions, madame jeanette piccalilly coleslaw, hockory bbq sauce, vegan brioche, 100% halal	9.3	0.0551893	1.72505	3.00291	4.10765	0		0.00423856	0.00167684		0.00690434		0.023636			0.00202676			1.26266	0.00261038	0.0131087	0.00543028		0.0030416	0.327228	0.00637046	2.95728	0.0319163	3.93216	0.0142922	0.155887		0.00450897	0.0285509	0.0243213	0.00163799			0.0134554			0.0437814
Vegetarian/vegan burger	Netherlands (NL)	152	Amsterdam-South	Bistro GP by George		Beyond Meat vegan burger	Vegan brioche, plant-based burger, avocado, vegan cheese, vegan mayo, lettuce, red onion, tomato, cucumber	15.3	0.102843	4.87696	6.76492	2.88208	0	0.0255359	0.304341	0.232226		1.84123	0.00158044	0.756723			0.00318859			1.25033	0.00696256	0.0339279	0.00730884	0.00526211	0.00791422	0.345911	0.0190447	6.59167	0.0136796	2.08384	0.057894	0.773718		0.00576651	0.0603026	0.108931	0.00609576			0.0126634			0.0312672
Vegetarian/vegan burger	Netherlands (NL)	160	Amsterdam-South	Queens Burger (Beyond Burger) - De pijp		The Queen's Cheeseburger	beyond burger, cheddar, gherkin, crunchy fried onion, red onion, lettuce, tomato, cumcumber, home sauce, 100% vegan	19.3	0.101237	5.64143	6.88934	5.81879	0	0.0230732	0.276096	0.209964		1.6674		0.699815			0.00390095			1.99649	0.00639565	0.0232495	0.00841671	0.00383535	0.00776448	0.588854	0.0197251	6.75474	0.0376097	5.25956	0.0336714	0.530407		0.00564387	0.0649684	0.0926348	0.00490911			0.0182716			0.0719619
Vegetarian/vegan burger	Portugal (PT)	01	Parque das Nações	Burger Ranch	Fast Food Chain	Burger Ranch Vegie	Bread, veggie hamburger, lettuce, tomato and Ketchup	6.7	0.114183	1.9008	2.40175	1.98847	0		0.00188687	0.00257074		0.00312686		0.0856178	0.0105966	0.0240867	0.0119035		0.00549791	1.19953	0.0185963	0.133521	0.0241996	0.00426597	0.0172636	0.52008	0.055673	2.15765	0.0250507	1.96075		0.0227154		0.00328566	0.0146989	0.0123694				0.00171225			0.0264244
Vegetarian/vegan burger	Portugal (PT)	02	Baixa-Chiado	Manjerica	Burger Restaurant	Hambúrguer de Beterraba	beets with white beans, arugula, vegetable cheese, guacamole, green leaves	12.3	0.0247244	1.8874	7.78931	2.05736	0							0.00441052						1.51029	0.0137723	0.211052	0.00856312		0.0165358	0.270525		7.44162	0.0109521	1.9457		0.100325		0.0113348	0.0371157	0.0358088							0.0385532
Vegetarian/vegan burger	Portugal (PT)	03	Campo Pequeno	Hamburgueria 21	Burger Restaurant	Veggieburger	Breaded tofu and seaweed burger, lettuce, tomato and red cabbage pickles	6.5	0.0623627	1.22331	2.24738	2.68095	0.00115692	0.000983667	0.00240058	0.00183644		0.0134032		0.0166266			0.00148456		0.000864783	0.888505	0.0072614	0.0338205	0.00552037		0.00399644	0.231801	0.00371663	2.15281	0.0208502	2.43813	0.0305344	0.232898		0.00620508	0.0238515	0.0195651	0.00160251		0.000983514	0.00112987		0.00175455	0.0224737
Vegetarian/vegan burger	Portugal (PT)	04	Parque das Nações	Hamburgueria do Bairro Parque Nações	Burger Restaurant	Ali Bábá	chickpeas with quinoa, lettuce, tomato, red onion, cucumber	6.2	0.0211226	0.867815	2.76882	2.26944	0		0.00141139	0.00118268		0.000901559		0.0124954		0.00145013	0.00196806			0.519539		0.0454881	0.00604711		0.00510178	0.253106	0.0103584	2.67504	0.0107642	2.19359		0.0328569		0.00592091	0.0179798	0.0138378		0.0057204	0.0313462			0.00783376	0.0316719
Vegetarian/vegan burger	Portugal (PT)	05	Campo Grande	McDonald's	Fast Food Chain	McVeggie	veggie hamburger, lettuce, tomato and coriander	9.2	0.0491005	0.956361	5.15564	2.6341	0		0.0017871			0.00218228		0.00880089			0.00200457			0.572686		0.0315561	0.0042631	0.00227128	0.00480299	0.263371	0.00908704	5.03036	0.0134616	2.39084	0.0242806	0.233858		0.00396332	0.0347502	0.0595003	0.00281866			0.0026172			0.0467035
Vegetarian/vegan burger	Portugal (PT)	06	Marquês de Pombal	Zenith Brunch & Cocktails	Fast Food Chain	Burguer Zenit	Vegan burger from “Beyond Meat”, vegan cheese, vegan mayonnaise with Dijon, red onion, Iberian salad, pepper and tomato stew with harissa	10.6	0.0730906	2.30774	4.6967	3.05607	0	0.0100765	0.117267	0.0887233		0.68445		0.282902			0.00179029		0.00180839	0.731363	0.00422423	0.0620882	0.00483895	0.00249395	0.00528315	0.293744	0.0146231	4.53787	0.0155429	2.66957	0.0362064	0.34378		0.0162269	0.0382591	0.0622894	0.00338012	0.00620131		0.016911			0.0362514
Vegetarian/vegan burger	Portugal (PT)	07	Baixa-Chiado	Ao 26 Vegan Food Project	Burger Restaurant	Selfish	Tofu burger with nori seaweed skin, cucumber pickles, arugula, fresh tomato	11.6	0.0294402	1.85044	5.19261	4.01711	0					0.00446794		0.0152726			0.00208679		0.00285677	1.32309		0.111149	0.00900864		0.0112953	0.385555		5.00093	0.0186708	3.70174	0.0107694	0.253234		0.0272686	0.0408398	0.0353916	0.0291329				0.00573148		0.0464153
Vegetarian/vegan burger	Portugal (PT)	08	Marquês de Pombal	Burger King	Burger Restaurant	Whopper Vegetal	onion, lettuce, 100% vegetable burger, pickles, tomato, ketchup	6.5	0.0313368	1.44324	1.89416	2.84526	0	0.00139173	0.024846	0.0171582		0.0844248		0.0387169			0.00159867			0.461741		0.00889282	0.00332479		0.00204106	0.73471	0.0066499	1.8492	0.0147839	2.76733	0.00990302	0.034316		0.0360666	0.0190674	0.0137091	0.00417303	0.00188948		0.00148258			0.0394949
Vegetarian/vegan burger	Portugal (PT)	09	Baixa-Chiado	Honorato	Burger Restaurant	Vegetariano	lettuce, tomato, chickpea and lentil burgers	13.8	0.135834	3.91568	5.24783	3.89345	0.0655419	0.0413635	0.0293408	0.0574476	0.00633974	0.0756242	0.00236967	0.264801	0.0128302	0.0220945	0.0245682		0.00447777	2.59102	0.00796558	0.116593	0.0182049		0.00967571	0.62125	0.065988	5.03478	0.0408124	3.76499	0.00823807	0.0486417		0.0489321	0.0381993	0.0242437	0.00503065	0.00788679	0.00448713	0.0134848			0.0502729
Vegetarian/vegan burger	Portugal (PT)	10	Baixa-Chiado	Hamburgueria do Bairro Príncipe Real	Burger Restaurant	Vegeta	red beans and millet, lettuce, tomato, arugula, pepper sauce/parsley	4.4	0.0214008	0.598433	2.25825	1.32831	0.00156649	0.000998976	0.0010265	0.00151675		0.0022023		0.0109574		0.000918594	0.00157423			0.37765		0.0299528	0.00447352		0.00418676	0.151868	0.00945294	2.20031	0.00643715	1.25671	0.00551073	0.0548939		0.00810871	0.0146026	0.0151741	0.000691774	0.00278842		0.00512236			0.0204294
Vegetarian/vegan burger	United Kingdom (UK)	123	Central London (zone 1) West	Siirgista Bros		The Heavenly Vegan	The signature patty* topped with heavenly crispy potatoes and portobello mushroom, with a touch of our secret vegan burger sauce. *Our signature patty is made of fresh oyster mushrooms and garden mushrooms blending with the lavish beetroot.	13.9	0.0943494	5.32851	5.0959	2.76964	0	0.0334301	0.396853	0.298852		2.32722	0.0016539	0.941668			0.00247508			0.912296		0.0220512	0.00517635	0.00377899	0.00563306	0.315193	0.0169485	4.92819	0.0106272	2.14712	0.0629946	0.558182		0.00307064	0.0456798	0.109494	0.00501481	0.0142339		0.0420229			0.0344967
Vegetarian/vegan burger	United Kingdom (UK)	104	Central London (zone 1) West	Patty & Bun		Pamela (Vegan)	Patty Classic Plant Based Patty, Cheese, Gherkins, Onions, Ketchup & Mustard, Mayo, Bun	12	0.0857949	2.28903	5.66593	3.43125	0	0.00714036	0.0846256	0.0647863		0.504458		0.212841			0.00266081			1.0299		0.0292638	0.00659085	0.00429537	0.00655463	0.270542	0.011845	5.48073	0.0153106	2.67021	0.054344	0.684444		0.00949128	0.0507901	0.124324	0.00626194	0.00552036		0.048105	0.00721692	0.00220423	0.0356331
Vegetarian/vegan burger	United Kingdom (UK)	118	Central London (zone 1) North	Shake Shack		Crispy Shallot Burger	Made from roasted mushrooms + onion, miso, bulgur wheat and a blend of spices, our vegan patty is deeply savoury, with a subtle smokiness. Topped with beer-marinated crispy shallots, smokey vegan cheddar and a tangy dijonnaise sauce	12.7	0.0918654	2.61643	6.62042	2.81248	0	0.0127823	0.157137	0.11743		0.884793		0.359238			0.00285886			0.708568		0.0381081	0.00610265	0.00619957	0.00768179	0.250156	0.0143143	6.40416	0.0123846	2.0455	0.0589669	0.70176		0.015524	0.0605612	0.146618	0.00754623	0.00391944		0.0382326		0.00521666	0.0343405
Vegetarian/vegan burger	United Kingdom (UK)	27	Central London (zone 1) North	Burger King		Plant Based Whopper	A flame-grilled plant-based burger, topped with tomatoes, fresh cut lettuce, vegan mayo, pickles, a swirl of ketchup, and sliced onions on a soft sesame seed bun.	9.4	0.0544976	1.98367	3.79007	3.15816	0	0.000991108	0.0204163	0.0145977		0.077969		0.0387114			0.00211158			0.588146		0.0189804	0.0052902	0.00260016	0.00433421	1.12438	0.00931114	3.69497	0.0240207	2.83696	0.0185656	0.296554		0.00381285	0.0436209	0.0659754	0.00295182			0.0178784			0.0476003
Vegetarian/vegan burger	United Kingdom (UK)	71	Central London (zone 1) North	Honest burger		Plant	A plant-based burger with vegan smoked Gouda, Rubies in the Rubble Chipotle ‘Mayo’, mustard, red onion, pickles and lettuce	14.3	0.0836303	4.61007	6.15769	2.81941	0	0.0254233	0.30501	0.229224		1.79151		0.72254			0.0029679			1.10981		0.0260731	0.00716209	0.00502209	0.00779842	0.309936	0.0139023	5.96629	0.0106928	1.99183	0.0540131	0.765326		0.00339458	0.0577358	0.134581	0.00637385	0.0036701		0.048816			0.0324667
Vegetarian/vegan burger	United Kingdom (UK)	43	Central London (Zone 1) South	Giraffe		Southern chicken-less burger (vg)	Breaded vegan chicken tenders, garlic, sriracha, pickled onions, pomegranate seeds and vegan mayo	16.4	0.0930939	1.64614	9.27257	4.6666	0		0.00430848	0.00448288		0.00364893		0.0175849			0.0035953			1.12471		0.0430754	0.0087791	0.00791727	0.0103139	0.315577	0.0179912	8.99029	0.016631	3.53595	0.0505544	1.05459		0.00586002	0.080032	0.196212	0.00890549			0.0521201	0.00917277	0.00262902	0.0556305
Vegetarian/vegan burger	United Kingdom (UK)	94	Central London (zone 1) West	Neat Burger		Neat Burger	Double Neat Meat Patty, Lettuce, Tomato, Grilled Red Onions, Pickles, Neat Sauce.	12.3	0.061027	2.27938	5.16098	4.25741	0	0.00541995	0.07485	0.0563631		0.404857		0.176187			0.0025688			1.08906		0.0377464	0.00566363	0.00297501	0.00489814	0.340684	0.00886748	5.01653	0.0141563	3.77751	0.0350281	0.444677		0.00815029	0.0462803	0.0857501	0.00416704			0.0229062			0.0551577
Vegetarian/vegan burger	United Kingdom (UK)	41	Central London (zone 1) East	Flipside		Who Ya Callin’	Flipside grilled chicken patty with pickle, aioli, little gem,soft glazed bun	11.5	0.141837	1.22549	6.82	2.80667	0		0.00396864	0.00407898		0.00965256		0.0172144			0.00284089			0.857226		0.0399984	0.00552912	0.00615422	0.00644896	0.216117	0.0119922	6.60969	0.0231647	2.09037	0.100526	0.670546	0.00458496	0.00629942	0.0581538	0.137211	0.00616283		0.00372387	0.0249861		0.00149882	0.0318487
Vegetarian/vegan burger	United Kingdom (UK)	77	Central London (zone 1) East	Leon-Love Burger		LOVe Burger	A beetroot soya patty topped with our burger sauce, Carolina mustard mayo, tomatoes, pickles and a slice of smoked gouda-style vegan cheese from Follow Your Heart.	12.4	0.0841156	3.39549	5.76001	2.61479	0	0.0149582	0.176706	0.134714		1.05545		0.421654			0.00236091			0.70185		0.0436137	0.00618643	0.00445852	0.00554683	0.764819	0.0153807	5.54593	0.011033	1.75993	0.0532434	0.765654		0.0055492	0.0685282	0.144976	0.00675031			0.0769027		0.00211753	0.0317482
Vegetarian/vegan burger	United Kingdom (UK)	26	Central London (Zone 1) East	Burger & Beyond		Vegan Mushroom Raclette	Panko crusted mushroom patty, melted vegan raclette, caramelised onion, green leaves, vegan smoked garlic mayo	16.3	0.134598	2.87038	9.01494	3.56288	0	0.0124467	0.149518	0.111477		0.841055		0.344903			0.00370695			0.932531		0.0519851	0.00825449	0.007514	0.0105393	0.310926	0.0250584	8.74709	0.0177095	2.61167	0.0843162	0.880864	0.00318691	0.0118262	0.0784599	0.183927	0.0109067			0.0444276		0.0106738	0.0448743
Vegetarian/vegan burger	Denmark (DK)	03		Jagger Amager East		Vegan Burger	Organic veggie patty, tomato, lettuce, onion, pickles, mustard & ketchup in a gluten-free bun	10.5	0.0429374	0.80741	6.98925	2.19841	0		0.001813	0.00117268		0.00172496		0.00560106			0.00213694	0.00133954	0.00123989	0.47526	0.00360614	0.026408	0.00431485	0.00434586	0.00601984	0.199409	0.00834528	6.82337	0.00343976	1.60105	0.0218608	0.547396		0.00201601	0.0470783	0.118305	0.00441476			0.0435255		0.00182164	0.0463958
Vegetarian/vegan burger	Denmark (DK)	06		The Americans Burger and Dinner		Vegan Burger	Patty based on corn starch (c.a. 9%, rice flour 8%, soy protein 5.5%), fermented vegan garlic mayonnaise, tomato, cucumber, red onion, and salad on a sourdough bun. Serve with spicy fries with mayo or chili mayo.	12.4	0.0862759	4.79675	3.8267	3.14467	0	0.0299387	0.351007	0.261339	0.00157575	2.00597	0.00253766	0.803725			0.00203284	0.00110665	0.00104721	0.910767	0.00332006	0.0142792	0.00495862	0.00262913	0.00412932	0.340475	0.0171507	3.71721	0.0140176	2.66597	0.0480518	0.464325		0.00342059	0.035932	0.0675636	0.00335911			0.00759197		0.00170061	0.0310665
Vegetarian/vegan burger	Denmark (DK)	10		Halifax Fredriksborgade 35		Berlin	patty of edamame beans, seeds chickpea flour, herbs. Red mojo, 2x vegan cheese, chilli-fried mushrooms, lettuce, pickled red onion, vegan mayo	16.8	0.122437	2.8136	9.42061	3.99096	0	0.0114542	0.137748	0.103056		0.777604		0.316402			0.00338527	0.00216271	0.00210449	0.98691	0.00670012	0.036495	0.00727194	0.00817887	0.0100441	0.323747	0.0184963	9.15819	0.0154164	2.86093	0.0714829	1.08927		0.00603085	0.075784	0.185473	0.00761084			0.0271241		0.00273215	0.044531
Vegetarian/vegan burger	Denmark (DK)	14		Popl Strandgade 108		Vegan Burger	Vegan burger with quinoa tempeh	29.3	0.20951	4.85581	16.933	6.68164	0	0.0141967	0.173358	0.128469		0.982559		0.40659			0.0062182	0.00431488	0.00375906	1.51688	0.016002	0.0718941	0.0129962	0.0144193	0.0160967	1.3003	0.0405758	16.4481	0.0273473	4.9023	0.106851	1.71098		0.0135313	0.175023	0.342387	0.0149204			0.0399083		0.00668676	0.0883251
Vegetarian/vegan burger	Denmark (DK)	16		42 Raw Pilestraede 32		Classic Burger (Best Selling)	burger bun, plant steak of chickpea, romaine salad, tomato, marinated red onion &chili mayo	16.3	0.12137	1.22777	10.1468	4.08684	0			0.00166492		0.00180288		0.00852374			0.00359335	0.00189184	0.00182484	0.749166	0.00743725	0.0345194	0.00752525	0.00980036	0.0108706	0.286719	0.0162058	9.86777	0.0162768	3.04672	0.0697579	0.974804		0.00536069	0.0886637	0.210997	0.00875305			0.0511952		0.00282869	0.0519946
Vegetarian/vegan burger	Denmark (DK)	21		Cocks and Cows Gammel Strand 34		Chrissy Vegan	Steak of mushrooms & beets, mushroom mayo, salad & homemade ketchup	19.2	0.128773	1.61923	10.7214	5.8858	0		0.00203342	0.00423978		0.00352734		0.0123191			0.00398105	0.00416976	0.00401567	0.983701	0.00734053	0.0405268	0.00913172	0.00920312	0.0110026	0.403987	0.019102	10.4195	0.0171922	4.69877	0.071765	1.11737		0.00643209	0.0951993	0.222218	0.00970722			0.0535131		0.00387033	0.0682238
Vegetarian/vegan burger	Denmark (DK)	24		Kristinedal Burgers		Veggie Burger (recommended by chef)	Falafel-based patty (chickpea, coriander, cumin, chilli), salad, ketchup, cabbage salad, strapoulade	19.3	0.138645	2.18765	10.3298	5.79468	0		0.00198601	0.00324706		0.00234327		0.0148246			0.00379512	0.00182039	0.00232889	1.50919	0.013407	0.0551359	0.0105543	0.00695237	0.0120442	0.457276	0.0262974	10.0628	0.0246005	4.65227	0.065567	1.09184		0.00711715	0.0953618	0.179208	0.0088463			0.034606		0.00362187	0.0575131
Vegetarian/vegan burger	Denmark (DK)	36		Plads'n Blagardsgade 27		Classic	vegetable patty made of potato, mushrooms, mung beans, with pickles and vegan tarragon mayo	14.2	0.0781339	1.77531	8.19918	3.52258	0	0.0061507	0.0681592	0.0516879		0.388745		0.160142			0.0029601	0.0017677	0.00191039	0.704997	0.00489346	0.0290034	0.00647226	0.00762423	0.00781395	0.253174	0.0145343	7.96957	0.0093787	2.52122	0.0399356	0.967368		0.00394011	0.0708066	0.170842	0.00852589			0.0215196		0.00296224	0.040361
Vegetarian/vegan burger	Denmark (DK)	44		Eden Jaxx Rosenvaengets Alle 3		Classic Burger (Best Selling)	beyond meat patty, vegan cheddar, vegan mayo	13.4	0.0804925	3.97335	5.41655	3.34	0	0.0196477	0.235571	0.177363	0.000576004	1.39078	0.000652985	0.55994			0.00276758	0.000942937	0.00104397	1.14126	0.00326818	0.0195114	0.005852	0.00398785	0.00574888	0.331885	0.0101838	5.27146	0.0134585	2.73441	0.0486513	0.568947		0.00354111	0.0484172	0.102806	0.0047175			0.028389			0.039678
Vegetarian/vegan burger	Denmark (DK)	51		Burger Shack Humletorvet 2-4		The Beyond Shack Burger	Beyond beef, vegan cheddar, vegan mayo	16	0.110376	3.61186	8.13533	3.43843	0	0.0186567	0.223566	0.168751		1.30321	0.000652317	0.522907			0.00326539	0.00161528	0.00170364	0.896318	0.00512652	0.0296655	0.00727155	0.00750654	0.00869323	0.32701	0.0178633	7.90846	0.0129211	2.49279	0.0653437	0.912886		0.00503873	0.07317	0.169444	0.00744989			0.0202627		0.00315218	0.0424136
[truncated: 52 more columns]

## Sheet: (per serving)
Food Category	Country	Number on sample label as received (Sample Ref)	Restaurant Zone	Restaurant Name	Reataurant Type	Food Item Name	Ingredientes	Serving size (g)	Total extractable fat (g /serving size)	Total trans fatty acids (g /serving size)	Total saturated fatty acids (g /serving size)	Total monounsaturated fatty acids (g /serving size)	Total polyunsaturated fatty acids (g /serving size)	C4:0	C6:0	C8:0	C10:0	C11:0	C12:0	C13:0	C14:0	C14:1t	C14:1c	C15:0	C15:1t	C15:1c	C16:0	C16:1t	C16:1c	C17:0	C17:1t	C17:1c	C18:0	Sum C18:1t	Sum C18:1c	Sum C18:2t	Sum C18:2c	C18:3t	C18:3n3	C18:3n6	C18:4n3	C20:0	C20:1	C20:2	C20:3n3	C20:3n6	C20:4n6	C20:5n3	C21:0
Vegetarian/vegan burger	Netherlands (NL)	13	Amsterdam-Centre	pressroom		the burger	vegan patty, lettuce, tomato, red onion, gherkin on a sesame bun. Served with fries	310	31	0.185754	23.5026	3.97413	1.97349	0.00375446	0.170611	1.97369	1.48215	0.005904	11.5271	0.00824995	4.64502			0.00516208			2.73935		0.0136924	0.00573364			0.858518	0.044614	3.82502	0.0131305	1.70093	0.128009	0.245802			0.0421441	0.0528089		0.0192579		0.00749968
Vegetarian/vegan burger	Netherlands (NL)	44	Amsterdam-Centre	Blue Amsterdam		Mexican burger of black beans and corn	with jalapeno tofu sauce, little gem. Red onion, salsa and nachos	278	16.68	0.148413	4.75123	7.39247	3.65397	0.121282	0.0836444	0.0547537	0.125769	0.0125288	0.172186	0.00435668	0.53534	0.0257491	0.0422966	0.0447919		0.00774825	2.70752	0.0338371	0.130943	0.02842	0.00631171	0.0184564	0.753522	0.0343424	7.09238	0.0408869	3.31291	0.00728601	0.323682		0.00628585	0.0495561	0.0588846	0.00373363		0.0032302	0.00412816		0.00295
Vegetarian/vegan burger	Netherlands (NL)	45	Amsterdam-Centre	Jack's bbq shack		Smoked tofu schnitzel Burger	Smoked Tofu Schnitzel, tahini sauce, red onion, lettuce, bun	307	36.226	0.134989	4.72424	10.4646	19.3083	0		0.0283983	0.0211257		0.0404762		0.0524852			0.00653319			2.89768	0.00744846	0.0368168	0.0195145		0.0122638	1.25847		10.2669	0.110194	18.3643	0.0173463	0.880971		0.00948274	0.104469	0.12119	0.00927237			0.0442681
Vegetarian/vegan burger	Netherlands (NL)	53	Amsterdam-New West	Burger 'N Shake Amsterdam		Veggie 'n Brooklyn	Redcarrot burger, sla, tomaat, verse ui, Brooklyn saus	306	36.108	0.303317	5.25623	18.9891	9.97063	0.0477518	0.0324912	0.0346742	0.0510863	0.00509759	0.0743285		0.231412	0.00679297	0.0177273	0.0239277			3.44581	0.0267269	0.123734	0.0305533	0.0148806	0.0300848	0.942411	0.0883715	18.4321	0.062002	7.67567	0.104544	2.10509		0.0255889	0.16327	0.339856	0.0184745			0.145803		0.00502947
Vegetarian/vegan burger	Netherlands (NL)	71	Amsterdam-South East	Burger King		Plant based whopper	Geroosterd sesambroodje, plant-aardige flame burger, verse tomaten, knapperige sla, plantaardige mayonaise, ketchup, augurken, uitjes	288	29.088	0.230498	4.54319	12.8768	10.1577	0	0.00298738	0.0643325	0.0445233		0.21068		0.102765			0.00638835			1.62475	0.0095941	0.0509345	0.0162472	0.00889084	0.0156059	2.16277	0.0327191	12.544	0.0528149	8.65617	0.126479	1.41938		0.00948913	0.124345	0.233712	0.0121575		0.00444044	0.0560289		0.00457122
Vegetarian/vegan burger	Netherlands (NL)	73	Amsterdam-North	THE Butcher Social Club		The vegan delight	Crispy mashed chickpea patty with herbs and spices, lettuce, tomato, grilled onion, sesame paste	280	28.56	0.0827808	6.26751	11.1098	9.84328	0	0.00398396	0.0340781	0.0216402		0.291466		0.161287			0.006507			4.24106	0.0112361	0.0409194	0.0168731		0.00948572	1.22472	0.0249731	10.9911	0.0465716	9.65397		0.171798		0.0127123	0.121091	0.0683163	0.00479868
Vegetarian/vegan burger	Netherlands (NL)	86	Amsterdam-East	Vegan Jurk Food Bar		Mc Curetly Free	Juicy VJFB beef 3.0 on an original bun, cheeze, lettuce, tomato, spring & crispy onion mix, pickles, VJFB sauce	328	39.36	0.125179	19.6998	7.44614	10.357	0	0.116562	1.38904	1.05811	0.00416145	8.2338	0.00576068	3.31549			0.00631905			4.04358	0.00664209	0.0254855	0.0108491		0.0056568	1.26985	0.0336831	7.35296	0.0732568	10.2001	0.0115966	0.146999		0.00989711	0.0750772	0.0620316
Vegetarian/vegan burger	Netherlands (NL)	112	Amsterdam-West	Meatless district		Ultimate no Cheeseburger	Pea protein pattie on a bun with Max & Bien fondue sauce pickled gherkin, grilled red onion, vine tomato and MD chipotle burger sauce	337	40.103	0.123888	19.0576	7.03978	12.1172	0	0.115858	1.38828	1.04796		8.22677	0.00580212	3.33338			0.00577527			3.33011	0.0100673	0.0277042	0.0100691			1.32018	0.0197718	6.96282	0.0825576	11.9996	0.0114909	0.0536883		0.00980717	0.070851	0.0492536		0.0194607		0.0134519	0.0211267
Vegetarian/vegan burger	Netherlands (NL)	116	Amsterdam-West	The Burger Maffia		John 'Vegan' Gotti	Vegan FutureFarm patty, sweet balsamic onions, madame jeanette piccalilly coleslaw, hockory bbq sauce, vegan brioche, 100% halal	266	24.738	0.146804	4.58864	7.98773	10.9264	0		0.0112746	0.00446038		0.0183655		0.0628718			0.00539118			3.35868	0.0069436	0.0348692	0.0144446		0.00809064	0.870426	0.0169454	7.86638	0.0848973	10.4596	0.0380173	0.414659		0.0119939	0.0759454	0.0646947	0.00435706			0.0357913
Vegetarian/vegan burger	Netherlands (NL)	152	Amsterdam-South	Bistro GP by George		Beyond Meat vegan burger	Vegan brioche, plant-based burger, avocado, vegan cheese, vegan mayo, lettuce, red onion, tomato, cucumber	218	33.354	0.224198	10.6318	14.7475	6.28294	0	0.0556683	0.663464	0.506252		4.01389	0.00344536	1.64966			0.00695112			2.72573	0.0151784	0.0739628	0.0159333	0.0114714	0.017253	0.754086	0.0415174	14.3698	0.0298215	4.54277	0.126209	1.68671		0.012571	0.13146	0.23747	0.0132887			0.0276062
Vegetarian/vegan burger	Netherlands (NL)	160	Amsterdam-South	Queens Burger (Beyond Burger) - De pijp		The Queen's Cheeseburger	beyond burger, cheddar, gherkin, crunchy fried onion, red onion, lettuce, tomato, cumcumber, home sauce, 100% vegan	264	50.952	0.267266	14.8934	18.1879	15.3616	0	0.0609133	0.728893	0.554304		4.40194		1.84751			0.0102985			5.27074	0.0168845	0.0613787	0.0222201	0.0101253	0.0204982	1.55457	0.0520743	17.8325	0.0992896	13.8852	0.0888924	1.40027		0.0148998	0.171516	0.244556	0.0129601			0.048237
Vegetarian/vegan burger	Portugal (PT)	01	Parque das Nações	Burger Ranch	Fast Food Chain	Burger Ranch Vegie	Bread, veggie hamburger, lettuce, tomato and Ketchup	216	14.472	0.246634	4.10573	5.18778	4.29509	0		0.00407564	0.0055528		0.00675401		0.184934	0.0228887	0.0520273	0.0257116		0.0118755	2.59098	0.040168	0.288405	0.0522712	0.00921449	0.0372894	1.12337	0.120254	4.66053	0.0541094	4.23523		0.0490652		0.00709703	0.0317496	0.0267179				0.00369847
Vegetarian/vegan burger	Portugal (PT)	02	Baixa-Chiado	Manjerica	Burger Restaurant	Hambúrguer de Beterraba	beets with white beans, arugula, vegetable cheese, guacamole, green leaves	284	34.932	0.0702173	5.36023	22.1217	5.8429	0							0.0125259						4.28922	0.0391134	0.599389	0.0243192		0.0469616	0.768291		21.1342	0.0311039	5.52578		0.284923		0.0321907	0.105409	0.101697
Vegetarian/vegan burger	Portugal (PT)	03	Campo Pequeno	Hamburgueria 21	Burger Restaurant	Veggieburger	Breaded tofu and seaweed burger, lettuce, tomato and red cabbage pickles	253	16.445	0.157778	3.09496	5.68588	6.7828	0.00292702	0.00248868	0.00607346	0.0046462		0.0339101		0.0420654			0.00375593		0.0021879	2.24792	0.0183714	0.0855659	0.0139665		0.010111	0.586457	0.00940309	5.44661	0.0527511	6.16847	0.077252	0.589232		0.0156989	0.0603444	0.0494998	0.00405436		0.00248829	0.00285858		0.004439
Vegetarian/vegan burger	Portugal (PT)	04	Parque das Nações	Hamburgueria do Bairro Parque Nações	Burger Restaurant	Ali Bábá	chickpeas with quinoa, lettuce, tomato, red onion, cucumber	282	17.484	0.0595658	2.44724	7.80808	6.39982	0		0.00398013	0.00333515		0.0025424		0.0352371		0.00408937	0.00554992			1.4651		0.128277	0.0170529		0.014387	0.71376	0.0292107	7.5436	0.0303551	6.18593		0.0926565		0.016697	0.050703	0.0390227		0.0161315	0.0883962			0.0220912
Vegetarian/vegan burger	Portugal (PT)	05	Campo Grande	McDonald's	Fast Food Chain	McVeggie	veggie hamburger, lettuce, tomato and coriander	192	17.664	0.094273	1.83621	9.89883	5.05747	0		0.00343124			0.00418997		0.0168977			0.00384878			1.09956		0.0605877	0.00818515	0.00436086	0.00922175	0.505671	0.0174471	9.6583	0.0258462	4.59042	0.0466188	0.449008		0.00760958	0.0667203	0.114241	0.00541182			0.00502502
Vegetarian/vegan burger	Portugal (PT)	06	Marquês de Pombal	Zenith Brunch & Cocktails	Fast Food Chain	Burguer Zenit	Vegan burger from “Beyond Meat”, vegan cheese, vegan mayonnaise with Dijon, red onion, Iberian salad, pepper and tomato stew with harissa	332	35.192	0.242661	7.66168	15.5931	10.1462	0	0.0334539	0.389326	0.294561		2.27237		0.939236			0.00594376		0.00600387	2.42813	0.0140244	0.206133	0.0160653	0.00827991	0.0175401	0.97523	0.0485487	15.0657	0.0516025	8.86298	0.120205	1.14135		0.0538734	0.12702	0.206801	0.011222	0.0205884		0.0561446
Vegetarian/vegan burger	Portugal (PT)	07	Baixa-Chiado	Ao 26 Vegan Food Project	Burger Restaurant	Selfish	Tofu burger with nori seaweed skin, cucumber pickles, arugula, fresh tomato	243	28.188	0.0715396	4.49657	12.6181	9.76157	0					0.0108571		0.0371123			0.00507089		0.00694194	3.2151		0.270092	0.021891		0.0274475	0.936898		12.1523	0.0453701	8.99523	0.0261696	0.615358		0.0662627	0.0992407	0.0860016	0.0707931				0.0139275
Vegetarian/vegan burger	Portugal (PT)	08	Marquês de Pombal	Burger King	Burger Restaurant	Whopper Vegetal	onion, lettuce, 100% vegetable burger, pickles, tomato, ketchup	266	17.29	0.083356	3.83902	5.03847	7.5684	0	0.003702	0.0660904	0.0456408		0.22457		0.102987			0.00425245			1.22823		0.0236549	0.00884393		0.00542921	1.95433	0.0176887	4.91887	0.0393252	7.36111	0.026342	0.0912805		0.0959372	0.0507193	0.0364663	0.0111002	0.005026		0.00394368
Vegetarian/vegan burger	Portugal (PT)	09	Baixa-Chiado	Honorato	Burger Restaurant	Vegetariano	lettuce, tomato, chickpea and lentil burgers	231	31.878	0.313777	9.04523	12.1225	8.99388	0.151402	0.0955496	0.0677773	0.132704	0.0146448	0.174692	0.00547394	0.61169	0.0296377	0.0510383	0.0567525		0.0103437	5.98526	0.0184005	0.269329	0.0420534		0.0223509	1.43509	0.152432	11.6304	0.0942766	8.69713	0.0190299	0.112362		0.113033	0.0882403	0.0560029	0.0116208	0.0182185	0.0103653	0.03115
Vegetarian/vegan burger	Portugal (PT)	10	Baixa-Chiado	Hamburgueria do Bairro Príncipe Real	Burger Restaurant	Vegeta	red beans and millet, lettuce, tomato, arugula, pepper sauce/parsley	326	14.344	0.0697667	1.95089	7.3619	4.3303	0.00510676	0.00325666	0.0033464	0.00494459		0.00717951		0.0357211		0.00299462	0.005132			1.23114		0.0976462	0.0145837		0.0136488	0.49509	0.0308166	7.17303	0.0209851	4.09687	0.017965	0.178954		0.0264344	0.0476046	0.0494676	0.00225518	0.00909025		0.0166989
Vegetarian/vegan burger	United Kingdom (UK)	123	Central London (zone 1) West	Siirgista Bros		The Heavenly Vegan	The signature patty* topped with heavenly crispy potatoes and portobello mushroom, with a touch of our secret vegan burger sauce. *Our signature patty is made of fresh oyster mushrooms and garden mushrooms blending with the lavish beetroot.	280.81	39.0326	0.264942	14.963	14.3098	7.77743	0	0.0938752	1.1144	0.839205		6.53508	0.00464432	2.6443			0.00695026			2.56182		0.0619221	0.0145357	0.0106118	0.0158182	0.885095	0.0475932	13.8389	0.0298423	6.02932	0.176895	1.56743		0.00862265	0.128273	0.307469	0.0140821	0.0399701		0.118005
Vegetarian/vegan burger	United Kingdom (UK)	104	Central London (zone 1) West	Patty & Bun		Pamela (Vegan)	Patty Classic Plant Based Patty, Cheese, Gherkins, Onions, Ketchup & Mustard, Mayo, Bun	264.74	31.7688	0.227133	6.05998	15	9.08388	0	0.0189034	0.224038	0.171515		1.3355		0.563476			0.00704424			2.72657		0.0774729	0.0174486	0.0113716	0.0173527	0.716233	0.0313583	14.5097	0.0405333	7.06911	0.14387	1.812		0.0251272	0.134462	0.329136	0.0165779	0.0146146		0.127353	0.0191061	0.00583547
Vegetarian/vegan burger	United Kingdom (UK)	118	Central London (zone 1) North	Shake Shack		Crispy Shallot Burger	Made from roasted mushrooms + onion, miso, bulgur wheat and a blend of spices, our vegan patty is deeply savoury, with a subtle smokiness. Topped with beer-marinated crispy shallots, smokey vegan cheddar and a tangy dijonnaise sauce	211.91	26.9126	0.194672	5.54447	14.0293	5.95994	0	0.027087	0.332988	0.248845		1.87497		0.761261			0.00605821			1.50153		0.080755	0.0129321	0.0131375	0.0162785	0.530105	0.0303334	13.5711	0.0262443	4.33462	0.124957	1.4871		0.032897	0.128335	0.310698	0.0159912	0.00830569		0.0810187		0.0110546
Vegetarian/vegan burger	United Kingdom (UK)	27	Central London (zone 1) North	Burger King		Plant Based Whopper	A flame-grilled plant-based burger, topped with tomatoes, fresh cut lettuce, vegan mayo, pickles, a swirl of ketchup, and sliced onions on a soft sesame seed bun.	287.91	27.0635	0.156904	5.71119	10.912	9.09266	0	0.0028535	0.0587805	0.0420281		0.22448		0.111454			0.00607944			1.69333		0.0546465	0.015231	0.00748613	0.0124786	3.23721	0.0268077	10.6382	0.0691581	8.1679	0.0534522	0.853808		0.0109776	0.125589	0.18995	0.00849859			0.0514738
Vegetarian/vegan burger	United Kingdom (UK)	71	Central London (zone 1) North	Honest burger		Plant	A plant-based burger with vegan smoked Gouda, Rubies in the Rubble Chipotle ‘Mayo’, mustard, red onion, pickles and lettuce	221.64	31.6945	0.185358	10.2178	13.6479	6.24895	0	0.0563482	0.676025	0.508052		3.97071		1.60144			0.00657806			2.45979		0.0577883	0.0158741	0.011131	0.0172844	0.686943	0.0308131	13.2237	0.0236995	4.4147	0.119715	1.69627		0.00752374	0.127966	0.298285	0.014127	0.00813441		0.108196
Vegetarian/vegan burger	United Kingdom (UK)	43	Central London (Zone 1) South	Giraffe		Southern chicken-less burger (vg)	Breaded vegan chicken tenders, garlic, sriracha, pickled onions, pomegranate seeds and vegan mayo	195.09	31.9948	0.181617	3.21146	18.0899	9.10406	0		0.00840541	0.00874564		0.0071187		0.0343064			0.00701407			2.19419		0.0840359	0.0171272	0.0154458	0.0201215	0.61566	0.035099	17.5392	0.0324455	6.89828	0.0986265	2.0574		0.0114323	0.156134	0.382791	0.0173737			0.101681	0.0178952	0.00512896
Vegetarian/vegan burger	United Kingdom (UK)	94	Central London (zone 1) West	Neat Burger		Neat Burger	Double Neat Meat Patty, Lettuce, Tomato, Grilled Red Onions, Pickles, Neat Sauce.	252.1	31.0083	0.153849	5.74632	13.0108	10.7329	0	0.0136637	0.188697	0.142091		1.02064		0.444166			0.00647595			2.74551		0.0951586	0.014278	0.0075	0.0123482	0.858865	0.0223549	12.6467	0.0356881	9.52311	0.0883059	1.12103		0.0205469	0.116673	0.216176	0.0105051			0.0577466
Vegetarian/vegan burger	United Kingdom (UK)	41	Central London (zone 1) East	Flipside		Who Ya Callin’	Flipside grilled chicken patty with pickle, aioli, little gem,soft glazed bun	200.26	23.0299	0.284043	2.45417	13.6577	5.62065	0		0.0079476	0.00816856		0.0193302		0.0344735			0.00568917			1.71668		0.0801007	0.0110726	0.0123244	0.0129147	0.432796	0.0240157	13.2366	0.0463895	4.18618	0.201313	1.34284	0.00918183	0.0126152	0.116459	0.27478	0.0123417		0.00745743	0.0500372		0.00300153
Vegetarian/vegan burger	United Kingdom (UK)	77	Central London (zone 1) East	Leon-Love Burger		LOVe Burger	A beetroot soya patty topped with our burger sauce, Carolina mustard mayo, tomatoes, pickles and a slice of smoked gouda-style vegan cheese from Follow Your Heart.	245.05	30.3862	0.206125	8.32065	14.1149	6.40754	0	0.036655	0.433019	0.330117		2.58638		1.03326			0.0057854			1.71988		0.106875	0.0151599	0.0109256	0.0135925	1.87419	0.0376905	13.5903	0.0270363	4.31271	0.130473	1.87624		0.0135983	0.167928	0.355263	0.0165416			0.18845		0.00518901
Vegetarian/vegan burger	United Kingdom (UK)	26	Central London (Zone 1) East	Burger & Beyond		Vegan Mushroom Raclette	Panko crusted mushroom patty, melted vegan raclette, caramelised onion, green leaves, vegan smoked garlic mayo	351.26	57.2554	0.472789	10.0825	31.6659	12.515	0	0.0437203	0.525198	0.391575		2.95429		1.21151			0.013021			3.27561		0.182603	0.0289947	0.0263937	0.0370203	1.09216	0.0880201	30.725	0.0622065	9.17373	0.296169	3.09412	0.0111943	0.0415406	0.275598	0.646061	0.0383108			0.156056		0.0374928
Vegetarian/vegan burger	Denmark (DK)	03		Jagger Amager East		Vegan Burger	Organic veggie patty, tomato, lettuce, onion, pickles, mustard & ketchup in a gluten-free bun	224	23.52	0.0961798	1.8086	15.6559	4.92443	0		0.00406112	0.00262679		0.00386392		0.0125464			0.00478675	0.00300056	0.00277736	1.06458	0.00807776	0.0591539	0.00966526	0.00973473	0.0134844	0.446676	0.0186934	15.2843	0.00770506	3.58636	0.0489683	1.22617		0.00451587	0.105455	0.265002	0.00988907			0.0974971		0.00408048
Vegetarian/vegan burger	Denmark (DK)	06		The Americans Burger and Dinner		Vegan Burger	Patty based on corn starch (c.a. 9%, rice flour 8%, soy protein 5.5%), fermented vegan garlic mayonnaise, tomato, cucumber, red onion, and salad on a sourdough bun. Serve with spicy fries with mayo or chili mayo.	317	39.308	0.273495	15.2057	12.1307	9.96859	0	0.0949056	1.11269	0.828443	0.00499514	6.35892	0.00804438	2.54781			0.00644409	0.00350807	0.00331966	2.88713	0.0105246	0.0452651	0.0157188	0.00833436	0.0130899	1.0793	0.0543677	11.7835	0.0444357	8.45112	0.152324	1.47191		0.0108433	0.113905	0.214177	0.0106484			0.0240665		0.00539093
Vegetarian/vegan burger	Denmark (DK)	10		Halifax Fredriksborgade 35		Berlin	patty of edamame beans, seeds chickpea flour, herbs. Red mojo, 2x vegan cheese, chilli-fried mushrooms, lettuce, pickled red onion, vegan mayo	339	56.952	0.415062	9.53809	31.9359	13.5294	0	0.0388296	0.466964	0.34936		2.63608		1.0726			0.0114761	0.00733159	0.00713421	3.34562	0.0227134	0.123718	0.0246519	0.0277264	0.0340495	1.0975	0.0627026	31.0463	0.0522615	9.69855	0.242327	3.69261		0.0204446	0.256908	0.628755	0.0258008			0.0919507		0.00926198
Vegetarian/vegan burger	Denmark (DK)	14		Popl Strandgade 108		Vegan Burger	Vegan burger with quinoa tempeh	298	87.314	0.62434	14.4703	50.4604	19.9113	0	0.0423062	0.516608	0.382838		2.92803		1.21164			0.0185302	0.0128583	0.011202	4.5203	0.0476858	0.214245	0.0387286	0.0429695	0.0479682	3.87488	0.120916	49.0152	0.0814949	14.6089	0.318416	5.09871		0.0403234	0.521569	1.02031	0.0444627			0.118927		0.0199265
Vegetarian/vegan burger	Denmark (DK)	16		42 Raw Pilestraede 32		Classic Burger (Best Selling)	burger bun, plant steak of chickpea, romaine salad, tomato, marinated red onion &chili mayo	334	54.442	0.405376	4.10075	33.8904	13.65	0			0.00556085		0.00602162		0.0284693			0.0120018	0.00631873	0.00609496	2.50221	0.0248404	0.115295	0.0251344	0.0327332	0.0363078	0.95764	0.0541275	32.9583	0.0543646	10.1761	0.232991	3.25584		0.0179047	0.296137	0.704728	0.0292352			0.170992		0.00944783
Vegetarian/vegan burger	Denmark (DK)	21		Cocks and Cows Gammel Strand 34		Chrissy Vegan	Steak of mushrooms & beets, mushroom mayo, salad & homemade ketchup	277	53.184	0.3567	4.48527	29.6983	16.3037	0		0.00563257	0.0117442		0.00977073		0.0341239			0.0110275	0.0115502	0.0111234	2.72485	0.0203333	0.112259	0.0252949	0.0254926	0.0304773	1.11904	0.0529124	28.8621	0.0476224	13.0156	0.198789	3.09512		0.0178169	0.263702	0.615544	0.026889			0.148231		0.0107208
Vegetarian/vegan burger	Denmark (DK)	24		Kristinedal Burgers		Veggie Burger (recommended by chef)	Falafel-based patty (chickpea, coriander, cumin, chilli), salad, ketchup, cabbage salad, strapoulade	449	86.657	0.622514	9.82253	46.3809	26.0181	0		0.0089172	0.0145793		0.0105213		0.0665623			0.0170401	0.00817354	0.0104567	6.77627	0.0601973	0.24756	0.0473887	0.0312161	0.0540784	2.05317	0.118076	45.1821	0.110456	20.8887	0.294396	4.90237		0.031956	0.428175	0.804643	0.0397199			0.155381		0.0162622
Vegetarian/vegan burger	Denmark (DK)	36		Plads'n Blagardsgade 27		Classic	vegetable patty made of potato, mushrooms, mung beans, with pickles and vegan tarragon mayo	326	46.292	0.254717	5.78751	26.7293	11.4836	0	0.0200513	0.222199	0.168503		1.26731		0.522062			0.00964992	0.0057627	0.00622787	2.29829	0.0159527	0.094551	0.0210996	0.024855	0.0254735	0.825349	0.0473817	25.9808	0.0305746	8.21919	0.13019	3.15362		0.0128448	0.23083	0.556944	0.0277944			0.0701539		0.00965691
Vegetarian/vegan burger	Denmark (DK)	44		Eden Jaxx Rosenvaengets Alle 3		Classic Burger (Best Selling)	beyond meat patty, vegan cheddar, vegan mayo	307	41.138	0.247112	12.1982	16.6288	10.2538	0	0.0603184	0.723202	0.544505	0.00176833	4.26969	0.00200467	1.71901			0.00849646	0.00289482	0.00320497	3.50368	0.0100333	0.0599	0.0179656	0.0122427	0.0176491	1.01889	0.0312643	16.1834	0.0413175	8.39463	0.14936	1.74667		0.0108712	0.148641	0.315614	0.0144827			0.0871542
Vegetarian/vegan burger	Denmark (DK)	51		Burger Shack Humletorvet 2-4		The Beyond Shack Burger	Beyond beef, vegan cheddar, vegan mayo	271	43.36	0.29912	9.78815	22.0467	9.31814	0	0.0505597	0.605864	0.457314		3.53171	0.00176778	1.41708			0.0088492	0.0043774	0.00461685	2.42902	0.0138929	0.0803936	0.0197059	0.0203427	0.0235587	0.886198	0.0484096	21.4319	0.0350163	6.75546	0.177081	2.47392		0.013655	0.198291	0.459193	0.0201892			0.054912		0.00854242
[truncated: 53 more columns]
